# Supplementary material for: Targeted design of synthetic enhancers for selected tissues in the Drosophila embryo
Source: Nature. 2023 Dec 12;626(7997):207–11. doi: 10.1038/s41586-023-06905-9 (PMC10830412; doi:10.1038/s41586-023-06905-9)
Supplement: Supplementary file 3 — Transcription factor motifs predictive of DNA accessibility. Table with motifs discovered by TF-Modisco across the different tissues, including the predicted transcription factor, and the tissues where the motif was discovered by TF-Modisco (including the motif ID). For the transcription factors that we could assign to the identified motifs, expression values across matched single-cell RNA-seq clusters of the respective tissues are shown. Final column contains the expression annotation of the transcription factor at stage 13–16 from RNA in situ experiments from the BDGP (https://insitu.fruitfly.org/cgi-bin/ex/insitu.pl). [file 41586_2023_6905_MOESM3_ESM.xlsx]

## Sheet: Supp_Table
	TF motif ID	Drosophila TF	Discovered in CNS	RNA value	Discovered in brain	RNA value	Discovered in epidermis	RNA value	Discovered in midgut	RNA value	Discovered in somatic muscle	RNA value	Discovered in visceral muscle	RNA value	Number of tissues	Expression annotation (stage 13-16)
	Trl/1, Trl/2	Trl	yes (motif 2)	0.46	yes (motif 1)	0.73	yes (motif 2 & 4)	0.5	yes (motif 2)	0.86	yes (motif 1)	0.73	yes (motif 2)	0.76	6	salivary gland, cat_term:any_neural, visceral muscle, vent nerve cord, central nervous sys, somatic muscle, muscle sys, ubiquitous, brain
	DRE/1, DRE/2	Dref, BEAF-32	yes (motif 3)	0,03, 0,04	yes (motif 2)	0,04, 0,06	yes (motif 5)	0,02, 0,02	yes (motif 3)	0,03, 0,06	yes (motif 2)	0,07, 0,02	yes (motif 1)	0,04, 0,03	6	Dref: brain, faint ubiquitous, vent nerve cord; BEAF-32: embryonic central nervous system, ventral nerve cord, embryonic brain, lateral cord surface glia, lateral cord glia, lateral cord neuron, embryonic midgut, faint ubiquitous
	Ohler1	?	yes (motif 5)		yes (motif 3)		yes (motif 6)		yes (motif 7 & 19)		yes (motif 6)		yes (motif 3)		6
	CA-repeat/1, CA-repeat/2	?	yes (motif 6)		yes (motif 6)		yes (motif 8)		yes (motif 6)		yes (motif 3)		yes (motif 5)		6
	Ebox/CAGCTG/3 (Ohler5)	?	yes (motif 10)		yes (motif 9)		yes (motif 9)		yes (motif 8)		yes (motif 8)		yes (motif 9)		6
	HSF/6	Hsf	yes (motif 13)	0.16	yes (motif 17)	0.13	yes (motif 17)	0.11	yes (motif 16)	0.14	yes (motif 17)	0.13	yes (motif 16)	0.16	6	embryonic midgut, crystal cell, ubiquitous, faint ubiquitous
	CTCF	CTCF	yes (motif 12)	0.01	yes (motif 14)	0.02	yes (motif 14 & 16)	0.01	no	0.03	yes (motif 14)	0.02	no	0.02	4	ventral nerve cord, embryonic brain
	grh/3	grh	yes (motif 14)	0.57	yes (motif 13)	0.59	yes (motif 1)	1.65	yes (motif 17)	0.43	no	0.62	no	0.71	4	embryonic ventral epidermis, embryonic dorsal epidermis, embryonic head epidermis, embryonic head epidermis, embryonic dorsal epidermis, embryonic ventral epidermis
	Mef2/1, Mef2/2	Mef2	no	0.39	no	0.44	yes (motif 11)	0.36	yes (motif 9)	0.41	yes (motif 4)	1.34	yes (motif 10 & 14)	0.75	4	somatic muscle, muscle sys, visceral muscle, dors prothoracic pharyngeal muscle, dors vessel, longitudinal visceral muscle fibers, circular visceral muscle fibers
	Unknown6	?	yes (motif 11)		no		no		no		yes (motif 12)		yes (motif 7)		3
	kni/1	kni	no	0.05	yes (motif 8)	0.07	yes (motif 7)	0.15	yes (motif 5)	0.04	no	0.08	no	0.05	3	not expressed
	Ebox/CATGTG/twi, Ebox/CATATG/CATCTG	twi	no	0.02	yes (motif 18)	0.01	no	0.02	no	0.01	yes (motif 10)	0.03	yes (motif 13)	0.03	3	embryonic foregut, embryonic esophagus, embryonic hindgut, adult muscle precursor, primordium, visceral muscle of esophagus
	NHP6A/IRX	?	no		no		yes (motif 20)		no		yes (motif 16)		yes (motif 24)		3
	su(Hw)/2	su(Hw)	no		no		no		yes (motif 15)		yes (motif 18)		yes (motif 17)		3	embryonic foregut, embryonic salivary gland, ubiquitous, embryonic brain, ventral nerve cord, embryonic midgut, embryonic hindgut, lateral cord surface glia, embryonic central nervous system, neuroblasts of ventral nervous system, neuroblasts of central brain
	FOX/CG11152	fd102C	no		yes (motif 7)		no		no		yes (motif 15)		no		2	embryonic central brain pars intercerebralis, embryonic epipharynx
	AGGGG	ttk, Kr	yes (motif 1)	1,9, 0,08	yes (motif 4)	1,04, 0,21	no	2,03, 0,06	no	1,37, 0,06	no	1,54, 0,04	no	1,4, 0,1	2	ttk: embryonic head epidermis, embryonic ventral epidermis, embryonic dorsal epidermis, embryonic/larval tracheal system, embryonic foregut, embryonic epipharynx, embryonic hypopharynx, embryonic esophagus, embryonic proventriculus, atrium, embryonic midgut, embryonic hindgut; Kr: embryonic central nervous system, embryonic Bolwig's organ, ventral nerve cord, sensory nervous system primordium, se…
	Dip3/PAX4	?	yes (motif 9)		no		no		no		yes (motif 19)		no		2
	vfl (zld)	zld	no	0.56	yes (motif 11)	0.49	yes (motif 10)	0.43	no	0.16	no	0.4	no	0.42	2	fat body, central nervous sys, tracheal sys, visceral muscle, brain, sensory nervous sys PR, vent epidermis, hypopharynx, vent sensory complex PR, dors/lateral sensory complexes, vent nerve cord, somatic muscle
	Ohler6	?	no		yes (motif 15)		no		no		yes (motif 7)		no		2
	Unknown4	?	no		no		yes (motif 18)		no		no		yes (motif 22)		2
	Aef1/5	Aef1, CG4360	no	0, 0,12	no	0,05, 0,09	yes (motif 19)	0,08, 0,14	no	0,08, 0,14	no	0,05, 0,09	yes (motif 15)	0,05, 0,12	2	Aef1: ubiquitous, no staining, embryonic midgut; CG4360: faint ubiquitous
	NRF1	?	yes (motif 7)		no		no		no		no		no		1
	GCCG	?	no		yes (motif 10)		no		no		no		no		1
	CG31782	CG31782	no	NA	yes (motif 16)	NA	no	NA	no	NA	no	NA	no	NA	1	not expressed
	ACA/1	?	no		yes (motif 20)		no		no		no		no		1
	ZIC5	?	no		no		yes (motif 3)		no		no		no		1
	GATA/2	GATAd, GATAe	no	0,1, 0,07	no	0,09, 0,08	no	0,08, 0,07	yes (motif 1 & 10 & 20)	0,09, 0,47	no	0,09, 0,1	no	0,07, 0,07	1	GATAd: ubiquitous; GATAe: embryonic midgut, embryonic midgut chamber, embryonic Malpighian tubule, embryonic proventriculus
	GATA/MECOM/2	GATAd, GATAe	no	0,1, 0,07	no	0,09, 0,08	no	0,08, 0,07	yes (motif 11)	0,09, 0,47	no	0,09, 0,1	no	0,07, 0,07	1	GATAd: ubiquitous; GATAe: embryonic midgut, embryonic midgut chamber, embryonic Malpighian tubule, embryonic proventriculus
	SPT3/4	?	no		no		no		yes (motif 4)		no		no		1
	Ohler7	?	no		no		no		yes (motif 12)		no		no		1
	DMRT2	?	no		no		no		yes (motif 13)		no		no		1
	ZNF263/2	?	no		no		no		yes (motif 14)		no		no		1
	SFL1	?	no		no		no		yes (motif 18)		no		no		1
	ci	ci	no	0.3	no	0.26	no	0.46	no	0.26	yes (motif 9)	0.39	no	0.44	1	embryonic dorsal epidermis, segmentally repeated, embryonic head epidermis, embryonic optic lobe, embryonic ventral epidermis
	E2F/brk	brk	no	0.17	no	0.04	no	0.09	no	0.07	yes (motif 11)	0.06	no	0.06	1	embryonic ventral epidermis, ventral midline, embryonic/larval muscle system, embryonic midgut, embryonic head epidermis, embryonic dorsal epidermis
	EGR/2	?	no		no		no		no		yes (motif 20)		no		1
	AT−tract/4	?	no		no		no		no		yes (motif 21)		no		1
	Zscan4	?	no		no		no		no		yes (motif 22)		no		1
	CG−tract/4	?	no		no		no		no		no		yes (motif 11)		1
	ETF/1	?	no		no		no		no		no		yes (motif 12)		1
	YY1/1	?	no		no		no		no		no		yes (motif 18)		1
	FOX/2	bin, fd102C	no	0	no	0.02	no	0.01	no	0	no	0.04	yes (motif 6)	0.05	1	bin: longitudinal visceral muscle fibers, circular visceral muscle fibers, visceral muscle of esophagus; fd102C: embryonic central brain pars intercerebralis, embryonic epipharynx
	Mad/2	Mad	no	0.17	no	0.21	no	0.2	no	0.2	no	0.22	yes (motif 19)	0.19	1	embryonic/larval garland cell, embryonic midgut
	CG32830/br/vvl	ab, br, vvl	no	0,8, 0,06, 0,97	no	1,07, 0,64, 0,5	no	2,38, 0,1, 0,57	no	0,85, 0,13, 0,31	no	1,78, 0,15, 0,31	yes (motif 20)	1,35, 0,3, 0,39	1	ab: embryonic stomatogastric nervous system, embryonic ventral epidermis, ventral midline, embryonic dorsal epidermis, embryonic/larval muscle system; br: embryonic midgut, embryonic midgut interstitial cell, embryonic brain, ventral nerve cord, embryonic central nervous system; vvl: embryonic dorsal epidermis, ring gland, embryonic large intestine, prothoracic gland
	TATA/NHP6	?	no		no		no		no		no		yes (motif 21)		1
