# Supplementary material for: Targeted design of synthetic enhancers for selected tissues in the Drosophila embryo
Source: Nature. 2023 Dec 12;626(7997):207–11. doi: 10.1038/s41586-023-06905-9 (PMC10830412; doi:10.1038/s41586-023-06905-9)
Supplement: Supplementary file 4 — Results of in vivo validation of candidate sequences in the Drosophila embryo. Detailed information about each candidate sequence, including the respective DNA sequence, the results of in vivo validation and detailed annotation of expression results, predicted scores with the enhancer activity models from the respective tissue, and their percentiles among other 100,000 randomly generated sequences. [file 41586_2023_6905_MOESM4_ESM.xlsx]

## Sheet: Sheet1
Predicted tissue	Sequence ID	functions as an enhancer	Expression in predicited tissue	tissue annotation 10-12hrs (stages 12-14)	tissue specific probe	label	reporter probe	label	DNA sequence	Predicted activity scores (model from respective tissue)	Percentiles among 100k random sequences (model from respective tissue)
CNS	synth1	YES	YES	vent nerve cord PR, sporadic weak sensory nervous system PR, brain PR, ganglion mother cell, neuroblasts of central brain, procephalic neuroblasts, neuroblasts of vent nervous sys	elav	DIG	lacZ	FLUO	ATTAGTAATCGATTGTGTCGCAGCGCTATTTCGTTTCTATAACAGGTCCTACGAATCATTAGATGAGGAGGGTGCTTTTTGATGGATAGGCGAGCGTCATTTCTTAGAGAACAGCGACGAAATAGGTCTTTCAGTCTAGTACTACGCAGCGGGTCACCTCTAGAACGGAATAATGAACCCGTCCACAGGGGGTGGTTGCGTTGGCCTGGCCTCGGCATAGGTGAACCAGCAGAATAGGTACCTTCCAATCCAACAACGAGTCACAGTGAAGAGTACGGAGGGTTGCTGCGTCCGATTTGTTCTCCAACCCTTGTAGTTAGCCAAGAGTATCTGATCGGAGCAGGGACACCCACCCTGGATTACCCACCCCATCCTTGGCCGTTCGTTCCCCGGCCTGCG…	0.973839	1
CNS	synth2	YES	YES	vent nerve cord PR, ventral nerve cord, sensory nervous system PR, brain PR, central brain, procephalic neuroblasts, neuroblasts of vent nervous sys	elav	DIG	lacZ	FLUO	CTATTCTTCAAAAGTGGGTATGCTCTTCATGCCTCTTTAAACGGGTCTTCGTTAGACTACGCCCGTGAGAGAGCTCAGGGTGGGTTTGCCAAGGGTAACGTACAAATACGAACTACCACTCATTTCGAGGGTTGAACGTCCCCTAGCGAGTATAGTTCCTGGTCGTATATAAGGAGCCCAAGATGTAAAAAGGGGATGAAGTCCGGACTTGGTTTCGCAAAAAAGTACCCTGGACCGAAACGGCCCTTATCAATCCTGAGTGGGCTGAGAAATCCCTGTTTTTTATTACTAGCAATGTCAAGGGTTCAGTGCATCAGGAACAGTCGGTCTGTGACCATCAGAATGGGGCCACAGACGAGTTTCAAGGTAGACTAGAATTACCCTCGTTTGTTTTAACGC…	0.969111	1
CNS	synth3	YES	YES	vent nerve cord PR, ventral nerve cord, sporadic weak sensory nervous system PR, brain PR, central brain, procephalic neuroblasts, neuroblasts of vent nervous sys	elav	DIG	lacZ	FLUO	TTGGCACCAGCGCGTCAAATTATGACGGATAGCGGGCATGTTACGTGATGCGAAGCCAGTGGTTCTGCAGGGTTGTTTAGATCCGACCCCGTATCCAGAGGGTGGTGGGTTTCACAAGCGAGAGTTTCGAGAAAGGGACTACCCCTGTAGTGATTTTTACTTAAGGGTTGAATGCTCGTAGTCGAAGTACGGGTCACGGGCGGGTGCTACAGTCAACAAGAGCGACGGAAAGAATCCGCAAACAAGCGATACCGATGAGGTAGTAAAATGCAGATCTTACATAAACAAATAGGAGGATGCTCCAAGCCTATGCCACCCTCAGACTTACTCCACTCAGCTATGTTGAGGTTGTGTGTCTAGCGCAGACGCTAAGGACGGCATCTACCCAGGGTAAAGTGA…	0.965649	1
CNS	synth4	YES	YES	vent nerve cord PR, sensory nervous system PR, brain PR, neuroblasts of central brain, procephalic neuroblasts, neuroblasts of vent nervous sys	elav	DIG	lacZ	FLUO	TTGAGTGGCTCTAATGTGCTCGTACGTAGTGCAGAACTCCCATGGAAACGCACGAGACAATGGTTTAAATCCGTAGGGTAACACCGAACGTGGGAATTCGGCTGAGCCAGATATAGAGTTTGTCATGTATTTGCTACGTGTATCTAACGAGGGTGGGTTATCACCCGGGAATTAGAGCCCCGACTGTACTTTGCTACGTAGGGTACGCCGGTTCTGCGAGTTCAACCCCCGATGTGCGTAAATCCTGAAACCGCCAATCCGGGCCGCAAAGGACTAGGGGTAAGCATAGCATCGCCAGGGGTAGGTGGAAGGATCCTCTATAGCGACACTCTTCCTGGATAGCAAGAGGTATATTCGCCATGATGAACCCCCAAATTCATCTAAACAGCTAAGCAGCAA…	0.965026	1
CNS	synth5	YES	YES	vent nerve cord PR, sensory nervous system PR, brain PR, neuroblasts of central brain, procephalic neuroblasts, neuroblasts of vent nervous sys	elav	DIG	lacZ	FLUO	CTGTCAGCAACAAAGCCGGTTGAATAAAACCGCGATCAGAGAGTTGGACTACGAGTTGGTCACAAATAGGTATCCTAGGTCTCAACAGTGGAAGCAGTGGACAACCCTCTCGAATCGTGTGTATGAGACATTCCAGTGAGGTATATCGGCATAACAAACGAGACAAACAACCCCGGTGTCAAGGGTTGGTCAAACTCTCGTCGACCCAGAATTAGGGGTTGGATGTGTATTCCCTATAGGAACACAAGGCGAAGGAGGAATTGCGGACATCTTTCGCAAAACTACGGGATTAATTACGCTTCAATAGTTTTCAATCTGAGCCGTAGCCCAGTTCGCTAGGCATCAAACTAGGGTTAGACGCCCGGTCTCCGATGTAGAGTTCTACCCGGGCTTATCAAG…	0.962365	1
CNS	synth6	YES	YES	vent nerve cord PR, sporadic weak sensory nervous system PR, brain PR, central brain, procephalic neuroblasts, ventral nerve cord, neuroblasts of vent nervous sys	elav	DIG	lacZ	FLUO	AGGCTGGAAACAGTGGACCCCCAAGGTTCCTCAGTTCTCGGGCAAGACACAAAGCCTAAGGCACGTACCATGACTGTACCGCTACTAAGCGTAGGACTAAACCGCAGGAACCACAGTAAGCGGGATGATATCTTAAATGTACTAAGGCGGGTCACCGGATTCGCACGTTTTACTCCTTGCGCTCTCCCTACCCCCAGAGCATAGATACGTGAGACGACAAACCGTTGGTGTGCAGCTATGTGGCTCAATGGGCAAAGGGTGGAAGTCGGTCCTTTTGTATCTTACCCGTACGACGTATCGACTACTATTCCGCGGTGATGCTGCCTAATCCATCACTTTTCAACCCTCATATGTATCTCAGATACGAGTTACTACGTCGGGACCTCAAATACAATTAGG…	0.958493	1
CNS	synth7	YES	YES	vent nerve cord PR, brain PR, ganglion mother cell, neuroblasts of central brain, procephalic neuroblasts, neuroblasts of vent nervous sys	elav	DIG	lacZ	FLUO	CCTTGGTTCTGCCTTGAGCTGGTAATAGGGCCGTAGGGCGCGTGAGTCCCGGGCAGGAGCGGTACAGCCAACCCCCAGGCCTGCTGTCCTGCGTCTGTGAATTCGGCCCCTTTTGTGCCACACAATCAGAGGTGTAGTCATTGTCCTCATTTCAGAATGAGTGGCGAAGCAACCCCCGAACCAGCCCATTTGTTCATTGTCCCGGATCAACTGTACGGTGCAAATAACATGATGCTCGCCGGCCCTTATCGGACCAGCTCGATTTCCTTGTTATATTCAAATGAGGGCTCATTATTCAATAGAAACCAAACCTAGGCAGTCTTATCCCTTTATTCACTCCTCCCGTTCGTAATCCGGGTGGAGAACTCGATACCTCTACCTGCGTTGGCAATTGTTTCG…	0.957082	1
CNS	synth8	YES	YES	vent nerve cord PR, sporadic weak sensory nervous system PR, brain PR, neuroblasts of central brain, procephalic neuroblasts, neuroblasts of vent nervous sys	elav	DIG	lacZ	FLUO	TGCAACGTGCAAGACAACTGGCGGCTTCGACCCTACCAACACAGCCGAGACCACTTGCCGGCTATGACGCCACTTATCGGTTAATGTCACCACAGTCTGTACCTACAGCCGGAATATCAACCAACCCCTAGCGGATCTGCCCTAGAGGGGGATGAATCCTGTCACAGTGAGGACATGTTTTACTCAAGGGTCACTCCCCGATGCAAACCTCACGCAGAGCCCCGACGGGAAAACGTGGGAAAAAATGCAGTGTCCTGTTGTTGTCCTTTTTTACGCTTCAATTATGAATGCGTCTCGAACTGAGTGAAACGACTTATTGTACCGCGAAAACCGAACTGCTCGCACTCTCTTGCCGACGAGTGCCCACTAACACCCGCCGGCCGGTCGCTGTCTAAAGGA…	0.949656	1
epidermis	synth1	YES	YES	head epidermis, dorsal epidermis, ventral epidermis	wg	DIG	lacZ	FLUO	TACAGTACTCCAGAACCGCCCTCGTACAGGCATAGTACCCTCCATATGTACGTAAAACCACCTTGGGTACAGCAGCCTAAAGCCGCTGACTTAACTTGACCACCAGGAGGGGCAGGTGTGTATGTTTAAATGTTCAGGACCAAGTTTCCTAACGGATAAGGTAGGGACCATAATGGCGTAGCTAGTTTCGGTAAACTCGACCGCTGAAGAAAGAGGTGAGTCTAACTGGGCATACTATTAAACCCGATTCGATAACCGGTTTTCAAAGCTGTCACCTCGGGCATGAGAAGATGAGCTCCATTTAAAGACGCTCCGACGGTTCGTCGCTCGTAAACGCAGGCACAGACGTTCCTCAGCCACTACACAGCGTCGGAGTATCGTAGTGGGGATTATATATTG…	0.708236	1
epidermis	synth2	YES	YES	head epidermis PR, head epidermis, ventral epidermis, dorsal epidermis, posterior spiracle	wg	DIG	lacZ	FLUO	ACTCTATCATTAGTGCCATTACGCTGCAACGAACAGCGACAACGTAGATCGAAGCAAGTGTCGAACGTATTCTAGTAGACATCTAGACGCGCACTAGTCTCTCAGGCCTCAAGTTATTACAGTGAAACATGTTTGCGGGATGAGTACCGCGCTATGTACTGGGCCGACGACCAAGAACTCGAGTTTTATATGTGTGGCAGTCCGCAACATTCGGCCCTGAGGGCTACCTGAACCTGAGTATACGCGCCACATCAGCCGTAATGGTCCCTCAGAAACCAGTTTCGAATTCTCCCTCTAGGATAGATCTCATTCAACATTAAAGTCAGCCTCCTTGGGCAGCAGAGATACAGCAAGCATCGAGCGTAGAACTATCAAACCAGACAGGTTACTACGCTAGAA…	0.702765	1
epidermis	synth3	YES	YES	dorsal head epidermis PR, pharynx, dorsal epidermis, anal pad	wg	DIG	lacZ	FLUO	GTTAGCACAAGACCGTCTCAATTCTACTACATCAGTAAACCACACATTCAGGTAATTAGCCATAGAGTTTCCGAATGTCAGCAACCGTATCTACGTTTGCGCACACTGGAACACTCTTAGGAGCTCAGGCCAAGTCAACAACTCGCGTTACGCTTGCTGCTTCAATACGAGTTCCGGAACATTCGATCATTAGCGAGAGGGCTCTGCAGGTCCGAAAATCTTAGAATCCCCTATGGGGCCGTCTCAAGCTACTACCTGAACCCTCAGCCGTCTTCACCGGCCGCAATCTCGAAGAGGCGAACATTACGAAACCTTTATCGGTCTGAGCCAGCAGCTGAGCAGGTATCACACTCAGAGTCTATGCAAGCATCTTTGATGACTGTACCGCCCATTTCGGTT…	0.686236	1
epidermis	synth4	YES	YES	head epidermis, head epidermis, dorsal epidermis, ventral epidermis,	wg	DIG	lacZ	FLUO	CTATTGGTAATCTATCGATTTAGGTAGAGCTCTAACGTTCTACCATTATAGGCCAGGGCAATCTAATTCCAGTAAACATTTCCACGAGCACCAAGGTACAAAAAAACCCCGGAGGTGTAGCGTTGAATTTTACACACTCACCGCGTTGTTACTGGTGTGTGTGTTGCATCTTCAGAACATTTGGATGTGGTTAGAGTTAACTCCCCCAACCCGCATATGGATACATTCAATGCTTCGGCTAGGGCCCCGTCTCGTATGGCAGATTAGTGTTGAACGGGTTTAGTTGCGGGTCTACCCGGAAGAACCGCTCGCTACACGTCTGCAACCAGTTTCCAGCCAGTCTTTTGAACGAGTCGTCAAGCGCTCGTTCGCCTGCGGCTCGCTTCAACTGCCATGAAG…	0.650333	1
epidermis	synth5	YES	YES	head epidermis PR, pharynx, ventral epidermis, dorsal epidermis, anal pad	wg	DIG	lacZ	FLUO	GCCGAAGTTCTGTTAAAGCGTCGGCATGTGGGGTTTCTCTCGCCGTAGGTTATGTTCCACTCGTTGAATATCCGACCTAAGTCTAGACCGGTTCTAATCGTGAGATTACCTGGATCATTGAATGGCTAGGGTTTGAGGCCTACTGACTGGAGGTTGACACTAACATAAAGCCAAAGCAGTAAAACCGGTCCAGTTTGGTACAAGTTAAATACCACCTCCTCTTTTTCCGCGTTTGGCTGGATCTGCCTGTACGGATTCAGGTAGTTTGAATCAACGCTGGCATAGGGAGCTTAACGTGGAAGACAAACAATCGCCCGTTTCCTAATCACCAGACGATAGGCTGGACAGACACCTAGACATGGGAACGACATCCCAGCTGCACAGACATGGGGAAATATC…	0.641881	1
epidermis	synth6	YES	YES	head epidermis, dorsal epidermis, ventral epidermis,	wg	DIG	lacZ	FLUO	AGGGAGCTAATTCGGATTTTAATTCAATGGTACGATACTCGATCACCCTCGAATGAGTTGTCTAGCTTGACGGTCATGGATCCCACCAACCTGAGGGGAATAGAGGTATCCCCGCGCATGAGCGGGCAGTCGTGACGGTCAGCTCATCTGCACTCAACATATCCGCCCCGGTTTTTCAGAGTGGGCGTCTTAACGTGAAACCAGTTAGCACCCTATGGGACCGGTATCTTGTAAACCAGTTCGCTGGACGTCGCGGAATGGTATGCGCATATACTGTACAGTGTTTGGACCGCTACTAAGCGTGTCTTAAGACCACTTTTCGGGCCCGGAATGCCAGCTACAGGCTTCGCCGGGCCTGACTACATGGCCTGACGCCTTCCCTAACGCGCGCTAGGCATA…	0.626335	1
epidermis	synth7	NO	NO	no expression	wg	DIG	lacZ	FLUO	AGACTCGGCTGTTCGTAGTTGGCTGATCCCTATACCGGGTCTGAAAAGTGGCTCGGTAGCATAACTTGTGTCTAGGCCCGCCATCTCGGAGAGAGTACCGGGTTCGAATAAGATACTTCAAGCGCGTATCGGGTGGTTCGAGCTGTCGTGTAAACCTGTTTCCATACCCTATGCAATGCTAGTAACCGATTGCATGATCTCTCACTCGCGCGTATCATTAAACACGGTCTGTAACACGCAGGTGCTTGCCCTTGATGAGGCACCGAACATTTTACGAAAACAAACATATTTGGAGCTTTATATGGGTTCTATTGGTGACCTATACCCGAAAGCAGCAGCCGTAGGATCTGTGGAGGTATTGACCTAGTTAAGGGGGGTCAGCCTCAGCCCGAATCTGAA…	0.612608	1
epidermis	synth8	YES	YES	dorsal head epidermis PR, dorsal head epidermis, head epidermis, dorsal epidermis, posterior spiracle	wg	DIG	lacZ	FLUO	GTACTTGGACACAGGACTAGCAGGGGGGGAACTCTATCTCATGTGCATTTCACTTATGCAGGCTCTCCCATCAATTAACAGAATTTCATTCCCGGACCGTAAGTCCACCCGTGCGTTATACCCCTGAGACTGGCTAGTGTGGAGTGGGTTGCCTGCTATATGCATGCACCCTCCATCTCTCTGCCAGCTGCACGAGCAGACACCAACACGTTTCTACCTGTTATGGAATGAGCACCCGAGCCTTGTATCTATGCGAGAATCAGAGCAACGTAGGGTCAACCTGGACCCAACGTATATCTACCTGTGGCAACTGTTTCAGGTTCCGATAGAATACATACTGTTGCTATGTGCTATGTTTTACCCGAGCTCCCGAGAGGGGCAGGCCTTAACATCTGCAAC…	0.592094	1
gut	synth1	YES	YES	amnioserosa, midgut chamber	GATAe	DIG	lacZ	FLUO	GGGACGACTCTAAGCGGGGTACGGTGGGGCAGGGGAGTTGCTGTGTCTCCGTTTTAGATATTCACTGAGATATCGAAACTCAATCGGGTGCCTTATCGGAGGTGCAACAGTCTAGACCCCTTTACAACACCTGCGATCGCATAGGGAGGGCTATTTCTCTGGGTTCACGCGATTGGAGTTCGTTGTGAGTAACCTAAGACAGGGAAGCGAGACACCTACGTGGTCACCTCTAGAGCTTATCTGTGTTGCTATACGGGGCTTTTTTCGAACTATAAACCACACCCTGCACGGCTATGTATCGAAAAGGCGATAAAGAAACATATCAGTGGGAGTTGTGCATGCTAGTATCGCGCCTATCTGTCCCATATGGACCCTGTTTCTTCACTAACGCCCGGCTGC…	0.868919	1
gut	synth2	YES	YES	amnioserosa, anterior midgut PR, posterior midgut PR, midgut chamber	GATAe	DIG	lacZ	FLUO	GACACATCGCTATAACGGTTGAAGAGGAGGTTCGAGTGGACCGTGCCAGGGTCATAGCCCCGCGCCCCCAACTAGGTATGGCGCGAGTGGGCTGGGTCATTGTAAACATTCGGTGATACGGAGATGAGCGTGTACGGAGTGTAATCGGAATTTCCCTTCCGCGCCATATATGGTGCGTTTTACTGAGGCGGGGCCCAATGGTTTGATCCAGGCACTTTGTCCCTCTCTCGTTCGCACTGACGTTGAATATGTCGTTCGTCGGACTGGCGACGATCCAGGTAACAAAGGGTCACGTCGGCTGTCATTTCTTATCTTTATCATTGTCACCTAGGGGGTACGGCAGGGTTCTGGAGCTCGGTTGTCGATCGGAACTTTTCAGTCAGACTGTTATCGTCGTGG…	0.768668	1
gut	synth3	NO	NO	no expression	GATAe	DIG	lacZ	FLUO	GTATTGGCACTATCACGCGGAGCGCTGAGACAGGCAGGCACGGGGGTGATCAAGGGGGTATCTTCGGGTCGATGGATAGCGGTTCCCTGGGGCGACGGGCTTGAGAGGTACTACTCGAGGTTAGAATTTGTGGGGGGGGTGTGATGAAGCGGGTAATTCACTGACGGTTGGGCACCTGTCCGTTATCACAGAAAATAAATTAGCGCATTATCCTCCTACATAGGCTGTACTGAGTTGAGAGGTGACCGTTATTGCAACCATACTTCTACATCAATAGTCGTGCGTAGACTTTCCGCTCCGGTCCGCCATCCTACCTATCCCGATATAGCGTTATCTTATCGGGTTAGCGACTCGATTGGAAACACACACAGCTTGAGAAGAGAAGATTTGGAGACCCGG…	0.72128	1
gut	synth4	YES	NO	head epidermis, dorsal epidermis, ventral epidermis, dorsal/lateral sensory complexes	GATAe	DIG	lacZ	FLUO	CTGTCAGCGTACGAGCTAGGCTACCGCTAACGCTCTCCGGCGCCCCGATCTCTGGCTACCTTTTTGATACGGATCGTTGATACCCCCAAGTCAGGTTATCAAGATAAGAAGGTGTGCGCTCTCATGAGTTGCGCATGTCCTTATCGATTCTAATCGGATATTTCAGGGTTAGGTTGTTTGACTGCGCCGGTAGCTGTGGCACGAGTGATCTTTATGTCGGTAGATGTACGGGACCCATTCAGACTGAGCCCCGCACTGCCATCTCACTGAAGAGCATGCTACCCATCCAGTCAAAGCACAAGTGCCCGTCAACATAACGATGGTTCGTGTGTGTACCAGACCCTCCGGAGCCTTCTCATGAATAAACGACTTACAACCAGCCACAGTGGCTCGATACAC…	0.684435	1
gut	synth5	YES	NO	head epidermis, dorsal/lateral sensory complexes	GATAe	DIG	lacZ	FLUO	GAGAATATCGAGGGAAACGGGAACGTGCTAGACGGCGGTCAAAACAACGGCGTGAGCGCTCACGACCCAATTAACAGGAATGGGGTGGCCCCCAAAGGGTTTGGTGCACATGATGCAAAAAGCAATGGAGCCAATCCAGCTAGCCCCTACATGTTGTCTTGGACCACGGTGCCCGACGTATGTCTTTTGATTGCCACGTGCACGCACCTTAAGACTGCGGTTATCGATTGGGTAAAGAGATTCGCGCGAGCATGGTCCAGCGTTAGGTGCAAAGTCGTGTACTAAGAACAAGTACAGCTGATGTAGTTGGGATTCTCGCACGTACAAAACGTTCGCTAACGCTCAGAATGCCGCCGACCTCCGCTGATAAGATAGTCCCGGGAGGGGAAACTCATCAGC…	0.659789	1
gut	synth6	YES	NO	head epidermis, dorsal epidermis, ventral epidermis, dorsal/lateral sensory complexes	GATAe	DIG	lacZ	FLUO	TGAACGAGTCGAAGGTGGATCCGCACGCTACTGTTCCTACGAGTTCACGAGGGGGAAAAGCTGTGCCGTAACTTCCCCTAAGCGATTGTGATCGGTGTTCTGATAAGTCAATGGTTATCACCGGGTAAAGCAAATGCCTCCTTAGCTATGAAGGAGGTAAAACGGTGCTAGTACGAATATACCACATTGTTGTTCGAACTAAGAGCTCCACACGCGGGGCCCGTTGGACTCCCGCAGTGTGATCGGTGCGTTGTTCCATTGTTGAGCTGCGGTCACTAGGCCTGTTCTGTGAAGAACGGTCGTGCACCGGTAGCGCTAGGTCAGAGTGTGAACCGATGTAAAGATTTATTTACCTGATTGGCCGGACTCCCCTTGAGCGCTCAGGAGGTAGACGCAGCC…	0.645889	1
gut	synth7	YES	NO	amnioserosa, head epidermis, dorsal/lateral sensory complexes, posterior spiracle	GATAe	DIG	lacZ	FLUO	ATAAAGTAGAACGCAGAGAGCGAGGGGTCATATAACTGGGTGCATATGGTAGCGGACCGATAAGTAGATCGGTAGCTGATCACCCCTAGTCCAAAAGGTTGACCAACAGTTTTGGGTTTGAACAGGAAAAGCGGGTTGGTTCATGTTCTAAACAATTGGATACGCGTTCATGGAGAACCTAGCTTTAGAGGCAAGCATGCGGAAACTGAAAGCACCCACGCTTGTGGGTCATCGACGCCGCAACGACAGTCGACAGGGGCCCCGCCTCAGTGAAGACGTTCGCCACTTAATGGCACATAACTTCACTCGAGCCGACACATCATATAGTGGCAGGATTGATTCAATGTATATGTGTGGCGTTCGAGCTTCAGCAAACCTTATCTTTGGTTACTATCTTTT…	0.50333	0.99
gut	synth8	NO	NO	no expression	GATAe	DIG	lacZ	FLUO	AATGGCTAACCGTTTCGCGTTTAAGCGATTAGTGTGCCAGGCGGCCAAACTACGGCCACGTTTGATTCTCCAGGGTTCATCCCGGAGCACTAGGACACTTGCGGCTCTTCTAATGCGAGTACCCTCTTCGCAACAGGTTGGATTATGGCACGACACCTGGTCGTCACAACTACCTGTTAGCGTCAGAGAACCAACGTGATCGAAAGCTCTGAAGTTCTTTTCACACTGATGACACGGCTGGATATGAGCAGAATGACTATTGGGATATTGGCGGACGTACCTACAGTAAGAAGAGCGTGAGTTTTATCCGGTATCCGTCCACGGTGCTTACATTGGCGTGCGACCTAGTATGGGGCTTACAGGGTAGTACGATAATAACGGGGGGTGACCGAGTGGTTG…	0.298525	0.99
muscle	synth1	YES	YES	dorsal pharyngeal muscle PR, dors prothoracic pharyngeal muscle, longitudinal visceral mesoderm PR, somatic muscle PR, somatic muscle	mef2	DIG	lacZ	FLUO	ATATGCCCCCGTTTAGCCATGCCTCAGCCTCATACGCAAGAGGGACGCTACTTAACCCTCTTCTCCACCTGTGGAAATAGCCTATCCATAAAGATGCATAGTCTGACACGCGAGCGCGACGGTAGCTAGGGTTAGCCAGGGCGGTCAGATAATGCCCACGTTAAACTATTCGGGTAGGTTGTCAAATCAGAAGACCGCATGCCTGACATGGGAATCTAAATTTAGTTCATTTTGTCGGTTCAACCCCCACGTAGATGTTTCGAAATTAACTTCCTCGGCAATGTCGATTGGACGTCTTCGCGGAACGATCTATTTTTAGAAACTGCACGCAAGGGATGGTGTGCCTAGGGGACCTTGTACTCGTCGAGCGAGTCTCAATAGTGTGGGCGGGGAAAGTAG…	0.885199	1
muscle	synth2	YES	YES	dorsal pharyngeal muscle PR, dors prothoracic pharyngeal muscle, viscerla muscle PR, somatic muscle PR, visceral muscle, somatic muscle	mef2	DIG	lacZ	FLUO	CTAACCGTCACTCCATCGAGTAGCAAAGAATCCCGGACCACGCGTAGCCGCGACCTCAATATAAACGATTCGTGAACTATCACAATTAAGCGTGTTATTCATGAAGAAACCACGCGGGACATCTTTAATAACGTTCCTGGGACTGGACCCTACAATGGCAATCCGGTGCGGTGAACGCCGGTAGGTTAGTTCTCTCGTCTAACTGATGCCATTTCTCACCCAGGGGCATCCCCATCAACGAAAAGCTATGACGAGCAGACATCTATTTTTAGAGATACGATATTTTTAGTCGGTGCAGGGCAACTGCGTTGCTCCAATTCCACTCTCCGTGTGTGTGAGTTCGAGGAGATCTAGATCTAAATAGATGGGTATGAAGACGAGTTCTAGATAGAACTAGTA…	0.836049	1
muscle	synth3	YES	YES	visceral muscle PR, visceral muscle, somatic muscle	mef2	DIG	lacZ	FLUO	GGCGGCGGTTTGCCGGATGCGTCGAGGGCACAAACAACACCCAGAACCTCAAGATCCACAAGCGTGTGTAAGATCTCCTCTTCCTGATCCTCTACACGTGGGGAGAGCTCTAGCTTGTGAGTGTCAGCTAGCACTGTATCGCCGCTGTGCCATTACTTTGGGGTTGAGGAAGGTCTATGGGCCTGATTTTTATAAAAACTTTCCGACGAATAGATACTCCCTGTGGGGTTCCATAGACACCTCAAAATCCAATTTGTTGAGTGTTTCCGCGTCAACCACCCTAGGGCCCACCTAAGCCAGATCCGTTTGCATTACTTGGTCTATTTTTAGGCGCATACGGCTAGAACAAAATGTATTGAAAGATGCACTTGAGCACACTAGCAGGCTACGCGCGCGGGC…	0.825746	1
muscle	synth4	YES	YES	somatic muscle PR, somatic muscle, visceral muscle PR, visceral muscle	mef2	DIG	lacZ	FLUO	GGGTCTTAAGGCTATTTGAGTGGCGGCGAGATCTCACCTGGCTCTACAGGATCCCAGTTCTGAAAGCGGGCAGGACACGGCCCCCTCGTTCACCTAACAACAGGTGTCGCTCAACTAGGTAACCTGAGTAGGCGAAATTTAGGAACCGGTAGTGTTCAAAAATGTAGGGAGCAGCCTTTTGCGGCGGCTGGCGTTCGGCCGAGAGCTCCCAAGCAACCTCAGAGATCTGCGTCAACTGATTGGCCTTCTAACTCGTCATACGAACAAGAGCGGCAGCGCTATTTTTAGAATAAAAATCTCGAAGTCGGCAGTCCCGGAGAGAAATTAAGAGAACGCACATCGTCCATCTCACATTGACTCACGCCATAGAACCCCTGCGGGAACGGCAACCATTGATGC…	0.760435	1
muscle	synth5	YES	YES	dorsal pharyngeal muscle PR, dors prothoracic pharyngeal muscle, visceral muscle PR, somatic muscle PR, visceral muscle, somatic muscle	mef2	DIG	lacZ	FLUO	GTATGTAGATTATGCGCCGACACGGCCTAGTGAGGTATTAGCCTGAGCAGGGATCATTGGCGATACGGTGGTGCTCCATTAGATCGGACAGGGATACAAGGGCCTGAATCCTCGCCGGAACAGCCAATGTGTGTAGGATCTCTAGAGTGGCCAAGCCGCCTCCGGCGAATCAGGTTACACATATTAGGGAAGTTAATGGTATACCCGATAGCCACTTTCCGCGTGGCCGTGCGGTCTTATTGAAACAGAAGATCTTGGTGTGTGCGGTGCACGGCGCTTAAAAGATAAAAATAGTCACGGGGGCGGATTGGTAGCTACAGAGTAGCTTATACTCATATATTTCTATCGGCGCCACGGTACGAAAATAGATCCATTCGCGAGTCGGGGTTTTCCAATTCC…	0.721096	1
muscle	synth6	YES	YES	dorsal pharyngeal muscle PR, dors prothoracic pharyngeal muscle, longitudinal visceral mesoderm PR, somatic muscle PR somatic muscle	mef2	DIG	lacZ	FLUO	AATCTTAGCAGCAGGAATTACGGGCTAATTCTAGACCATGGAGAGGGTATAGACGACTAGCTATGATTACAGGGATTTTAGGCTTCATAGAATCCACGCGGGGCAAAGACACCAGTACATGGGCCGAGCCTACGCCATCACTGTTTCTTCTTACGGCCTTCTAGGTGCTTATTTTCCGCGGATCCCCACAAGTAACGGCCTGGAGAGGAGAACTATTTCAGTAGCCGCTACACAAGGTCTCGATTCCAAAGCTATTAATAGCCGTTGTTTCTCAAACTACGGTGGGTAGGATCGGTTGCGGTGTGAACGGGAGACTAATTTTAAGCAGCGGAGGAGGAGTCTGTCGAGAAAGGTGAGGCCACTGCTAGAGAACATAAAGATCTCGGAGAGCGTCAAATG…	0.716238	1
muscle	synth7	YES	YES	trunk mesoderm, dorsal poharyngeal muscle PR, dors prothoracic pharyngeal muscle, viscerla muscle PR, somatic muscle PR, visceral muscle, somatic muscle	mef2	DIG	lacZ	FLUO	GGAGTATGGGATCACAAGGTGAGATGTCCACGGGCTTGGTAGGGTGCATATCACTCCGAGAATAGAACAAATCATATATCATAATCGGTCTAGGGCGGTCCAGGGACGCCGCAAAAAAGGCTGCGAATAGCTCGATAGGGAGCAACCCAGTCAAGATACGGATCCTACTATGACGACGTAAAAAGTGGAAACTGAACATGAATATCGTGACAACGAGCAACGCTCGATCAAAATAGCCAGCTCATGACCCCTGCCCCAGGGACTTGCCGCCATCTGTGCCAAAGGAGATTGGAAACTCGAAGAGCTGAACTAAATTTAGCAGAAACATCATGTGTGCCCCAAACCAATACAATTAGGGAGAGTCAGACGCCATCGGTCCAGGCACCCTACTGCAAAGTG…	0.682727	1
muscle	synth8	YES	YES	dorsal pharyngeal muscle PR, dors prothoracic pharyngeal muscle, viscerla muscle PR, somatic muscle PR, visceral muscle, somatic muscle	mef2	DIG	lacZ	FLUO	TTGAACGGGCAAAATGCGAGCTATGCGCATCTACGTGGAGAGATGCCTGGTTCTGGGTGCGTCCGTTCGCTCGACCTGCAATGAGATTCTCGCCGGAACAGTGAACGATGCCAGGGGATCTATCGTTGAAAGAGTTAAGTGCGCCTTAACTGCTGAGCAAGATCTGTGTGGTTGACACTGAGATTCCGCAGGAAACTCTTTTTCTCACAGGATCGGCAGCCGGCGGTAGCCCCGGGCCGGAGGTATTGGCTCACCACGTTTTCAGAAAGACCAGAGCATACTAACTTTGAACTTTCCTGGCTTTCCTATAAGCGATATGCGTTTATAGGCTCCGTCTGTATACACAACTGTCTATAACTGTATGTTTAATGTGGAGCCAGTACTTGCGTTTATTTATAG…	0.623151	1
brain	synth5	NO	NO	no expression	tll	DIG	lacZ	FLUO	TGTTCAATCACAGTCCCTACAAAGGTCCACGATTCAGAGCACACGATTATACTTCGCTCCTGTGTATTGGTTTGACTCATTGTAATCCCCCTACAACGGTGAGCGCACTATGCGCTCTCAAGGTATTCTATCGCTGAGACACAACCTGGGTTACCTGTGGCTAGGGGTTCCACCGTTGACCGGGGGTTCCACGATTTTGAGATGTTAAGGACCACGGAGAATCGGAGTGTGTGCCACGGTTCACCGAATCGACCCTATGCATCTTGTACTTAATGCAATAAATGCTAGGTGAGGATCTGCGGTGCTGACTGCGCGTAGCCTTCTACCCCTGAACTCGCTCTCGCCTGGACAGGTTGCATGGAAGAAACCTCGCCAGCGGCTTGTAAGCCGAACCCTCCC…	0.413951	1
brain	synth12	NO	NO	no expression	tll	DIG	lacZ	FLUO	CGCCTTACTCCAAACCTCGTTAGGTTTCCCAAGTAACAGAAACGAATAGGAGCAGAAACGAGGTCTTCGGTCGCCAACCCTCGACCAAGCAACGACATCGGATACCACATTTGATGGGAAAACATGTATGCAGTCGGCACCGGATCTATACAGGGGACCTGCAAGCGACAGGAGCCCTATGACCGCGACTTAGAACCAGTACAATGCCGGCAGGTGCGTACTGAGAATTCGGTAGGTAACAAAAACCCTGGGACACGCAATCCTTGCTCGGAGACAGGCCGGCTCATCCTACCTTCCCACGCAGTCGTGCGTATTGACCGCTCCGTGAGCTCTACCTATTACATCGCTCGACTCAAGATTCATAGGTAGGCTGGACCCAGATCCGACCCATTGAGGACT…	0.387323	1
brain	synth1	NO	NO	no expression	tll	DIG	lacZ	FLUO	TTATTATCCTGTATCGGTTTCCGATGGGCTAGACCGTCGGCTCCCTGCCCCATATCCTTGCTGTGACATGGTACCCGCTTAGCCGGAATGAGAGAAAGACGTACGGGCAGCCGAGTGAGACGGTAGGCGATCTGGGGACCCCCACCCTAATCCAATTGTCAATACTTAGGGGCACCCTAACCACCAGTTGATCGGGTAGGATGTCTTTATGACGTTCCGCGACCTTGTTACTTTTCCTTTCACGGCGAGTGAACTAACAACCCCTAGGAAAAAGAGATTAAAACGCCAAAGGTTCAACTGTCGGCAGGTAGGTGGTGTGTATTGCGGGCTGGGGCGTGTCGTGATCATTCGTACGCAGCTCAAGACGGAGGGTGCGATCGTGCTCCAGCAGAGCTGGAA…	0.378037	1
brain	synth2	NO	NO	no expression	tll	DIG	lacZ	FLUO	CGTGCACTTGTAAAAAACGGGACCCCCTCATGTAATAGAACCACCTTCGCTAGGGAAGCAACCTGTAATTCCCTGACAGTGAGGGCCGAGATGACTAGGCGTGTGCGTACGCGTTGCGTGAGGAGGGCAGGGTAAGCCATTTCCTTCAGCTCGGGCGTCCCTCCCTTCTTATACGGTAAAACAATTATTCTCTCAGGTATCTAGGTTTCAGTCCAGGCTACCTTTCGATTTCGGTTTATTGTATTTCGGGAGCAACCCTTACGGTACCTGTTGTCGTGAGTTAAGAAGGTACGATCATCGTGCACAATTCCATTCACGCACGGCATTACGACAAATCGTCTAGGCCAGCGTACTTAAAAACAGTCTATGGACTCAGTACCTCAGACTATTGCTATAACC…	0.367343	1
brain	synth3	NO	NO	no expression	tll	DIG	lacZ	FLUO	AATTATCGCAATTGAGACCTTTACCCTATATCGCTGGCTGGAGCCCAACCTTTTCATGGGTTAAGGAGGAGAGCCCAACCTTTCTGGAAACCGGTTGAGCCTCTCCTGATCTGACGACGGTCTGAGAATTTTGTTTGCAGATGTACCCAGTGCCAGGTCCCTTGAAACGGCGCACAGAGTCTCGAACATACCAATAACAGTATCTCGAGCTCCGTTAAAAATGAATAAACACGCAACTGATTGTCCTTCGAGTTTACGCCGCAGACGGGATCGTTCCCTAATGACGCCACGCAGAACAGGGGAAACAGTGGGGATGACTTCATCCACAAAGCAGCCGCGGATTCGCACACGTACGCAACGCCACAGCTGAGACGCAAAGCATTGTGAGGGACTAGGTGA…	0.358622	1
brain	synth7	YES	YES	vent nerve cord PR, sporadic weak sensory nervous system PR, brain PR, ganglion mother cell, neuroblasts of central brain, procephalic neuroblasts, neuroblasts of vent nervous sys	tll	DIG	lacZ	FLUO	GTATGTTCCTGCCGACAGGCGAGACATTGTATTTGTATTTCTAGTTCTAACAGAGCAGCGCACCACGCGTTGGTGAGACGGCACTCCACGCTTTACAATTCGGTGCAGCTCCGAGGTATTACATCCCCTGTCCGGGGATGGTGTGGTGGATGGCACCCTGCCTCACACACCTCTCATAATCCAAGCGGGGCCCTAAGGCTTCTACGTAACAATAGGACCGGAGAAGCATTTCGTCGCTTCTCTCATCCAATCGTGCATTAGGGTAACAGTTCTCTGGGAAGGGTGCAAACCACGATTATAGAAATCCCAGGGATGCCGAGGCTACAATTTTTGATGGTGGCGCATGTGTCAGCTACCTGCAAATCTAAAAAGGGATAATGGGACTCATTCCTAGATTCA…	0.356457	1
brain	synth11	YES	YES	sporadic weak sensory nervous system PR,, neuroblasts of central brain	tll	DIG	lacZ	FLUO	AATAGAGTGTCCGTGCGGCCTAAGCCATCGGGACGGCTCGGGGCAGGTAGACGGCGAACGAGTACCTCCTATACACATCAGGCTACCTGCTTTACTCTGACACATCAATACAACATGTTCCTTTCCCATGGAAAAGGAGGGGACGGTTTCGCCTCTCTTTGAGTGAGCCATGTGGAGCCTGCCCTCCTATGACGCTTGCGGGGTGCGCTGCAAATCCGGCAATAGTGCGTTGAACGTCGGGCTCATTTCGCCAAAAGTAACGTAGCATAACGGTAATTTCTAATCCTTGGTGTGTACGCCTATAGTGTTCGATGGTAGAGACCTTACCAGGCCCTGTTTAACCTGGATCGCGGAGTGAGCGAGGATTTGAATTTCCTAACAATGTAGGGTAATCTGGAG…	0.339889	1
brain	synth9	NO	NO	no expression	tll	DIG	lacZ	FLUO	GGTATCGCGCGGACGCAGACAATGACACGCATGTTCAAATAAGACAACGTGTTGCAGTATCAATATATATAGTGGTTGTCGCTATTGTGTTTTGATCTCCTCTCCGCCACAGATACAATTAATCGTGAAGCGTGGAATTAAAGGTATCCGAGGGAATATCCCTTGCCGTTATGCCCGGGTGAAACCGAACCAGAGCTACTGCGCCCAGGTAGCTCACAGGATTTTCTAAAAAGAAGGAGTAGTAGAGCCGGGGGTATTTCTCGTTCACAGACATTGCGGCGAAAAAACGATAGGTATGCTAAATGGAATAATTACCTCCACTACAACAAGAAAGCGTTTCATAGTCTGTTTTAGCGGGTTCGCTGGGGAGCAGCCTGCTCTCACATACAGCTTCGGATA…	0.303027	1
