# Supplementary material for: Targeted design of synthetic enhancers for selected tissues in the Drosophila embryo
Source: Nature. 2023 Dec 12;626(7997):207–11. doi: 10.1038/s41586-023-06905-9 (PMC10830412; doi:10.1038/s41586-023-06905-9)
Supplement: Supplementary file 5 — Sequence splits used for tenfold cross-validation analysis. [file 41586_2023_6905_MOESM5_ESM.xlsx]

## Sheet: Sheet1
Cross-validation Fold	Train set	Validation set	Test set
fold01	All chrs except chr2L	chr2L first half	chr2L second half
fold02	All chrs except chr2L	chr2L second half	chr2L first half
fold03	All chrs except chr2R	chr2R first half	chr2R second half
fold04	All chrs except chr2R	chr2R second half	chr2R first half
fold05	All chrs except chr3L	chr3L first half	chr3L second half
fold06	All chrs except chr3L	chr3L second half	chr3L first half
fold07	All chrs except chr3R	chr3R first half	chr3R second half
fold08	All chrs except chr3R	chr3R second half	chr3R first half
fold09	All chrs except chrX	chrX first half	chrX second half
fold10	All chrs except chrX	chrX second half	chrX first half
